# Supplementary material for: Functional signatures of ex-vivo dental caries onset
Source: J Oral Microbiol. 2022 Sep 19;14(1):2123624. doi: 10.1080/20002297.2022.2123624 (PMC9518263; doi:10.1080/20002297.2022.2123624)
Supplement: Supplemental Material [file ZJOM_A_2123624_SM6900.zip]

Archive with 3 entries (2 files):
- Supplementary files/
- Supplementary files/SupplementalRichMedia.pptx
- Supplementary files/Supplementray_Proof.docx
